# Supplementary material for: The Med-NKQ: A Reliable Mediterranean Diet Nutrition Knowledge Questionnaire for Cardiovascular Disease
Source: Nutrients. 2021 Aug 25;13(9):2949. doi: 10.3390/nu13092949 (PMC8471340; doi:10.3390/nu13092949)
Supplement: Supplementary file 1 [file nutrients-13-02949-s001.zip]

Archive with 1 entries (1 files):
- nutrients-1312328-supplementary.pdf
